# Supplementary material for: Comparative Analysis of the Complete Chloroplast Genome of Four Endangered Herbals of Notopterygium
Source: Genes (Basel). 2017 Apr 19;8(4):124. doi: 10.3390/genes8040124 (PMC5406871; doi:10.3390/genes8040124)
Supplement: Supplementary file 1 [file genes-08-00124-s001.zip]

Archive with 6 entries (4 files):
- genes-185530-supplementary-last/
- genes-185530-supplementary-last/genes-185530-supplementary(1)/
- genes-185530-supplementary-last/genes-185530-supplementary(1)/Supporting information.docx
- genes-185530-supplementary-last/genes-185530-supplementary(1)/Table S10.xlsx
- genes-185530-supplementary-last/genes-185530-supplementary(1)/Table S12.xlsx
- genes-185530-supplementary-last/genes-185530-supplementary(1)/Table S7 .xlsx
