# Supplementary material for: Comparative Analysis of the Complete Chloroplast Genome of Four Endangered Herbals of Notopterygium
Source: Genes (Basel). 2017 Apr 19;8(4):124. doi: 10.3390/genes8040124 (PMC5406871; doi:10.3390/genes8040124)
Supplement: Supplementary file 1 [file genes-08-00124-s001.zip › genes-185530-supplementary-last/genes-185530-supplementary(1)/Table S10.xlsx]

## Sheet: Sheet1
				Table S10 Nonsynonymous substitution (dN), Synonymous substitution (dS), and dN/dS (ω) values for individual genes or gene groups
			N. oviforme-N. incisum	N. franchetii-N. incisum	N. franchetii-N. oviforme	N. forrestii-N. incisum	N. forrestii-N. oviforme	N. forrestii-N. franchetii
accD		dS	0.0037	0.0037	0.0074	0.0037	0	0.0074
		dN	0.0034	0.0025	0.0008	0.0025	0.0008	0
		ω	0.9099	0.682	0.1132	0.6809		0
atp	atpA	dS	0.0058	0.0058	0	0.0058	0	0
		dN	0.0009	0.0009	0	0.0009	0	0
		ω	0.1477	0.1477		0.1477
	atpB	dS	0.0057	0.0057	0.0057	0.0029	0.0029	0.0029
		dN	0.0009	0.0009	0	0.0009	0	0
		ω	0.153	0.1533	0	0.3065	0	0
ccsA		dS	0.0051	0.0051	0	0.0051	0	0
		dN	0.0039	0.0039	0	0.0039	0	0
		ω	0.7719	0.7719	0.7719	0.7719
matK		dS	0.0096	0.0129	0.0032	0.0096	0	0.0032
		dN	0.0041	0.005	0.0008	0.0041	0	0.0008
		ω	0.4323	0.3874	0.2585	0.4323		0.2585
ndh	ndhA	dS	0.0082	0.0041	0.0041	0.0082	0	0.0041
		dN	0.0024	0.0024	0	0.0024	0	0
		ω	0.2912	0.5859	0	0.2912		0
	ndhD	dS	0.003	0.003	0.0061	0.0061	0.003	0.0091
		dN	0.0025	0.0025	0	0.0025	0	0
		ω	0.8266	0.8294	0	0.4116	0	0
	ndhF	dS	0.0077	0.0099	0.0022	0.0077	0	0.0022
		dN	0.0037	0.0042	0.0006	0.0037	0	0.0006
		ω	0.4771	0.4278	0.2574	0.4771		0.2574
	ndhH	dS	0.0084	0.0084	0.0084	0.0084	0	0.0084
		dN	0.0011	0.0011	0	0.0011	0	0
		ω	0.1274	0.1266	0	0.1274		0
petB		dS	0.0207	0.0138	0.0069	0.0207	0	0.0069
		dN	0.002	0	0.002	0	0.002	0
		ω	0.0969	0	0.2915	0		0
psa	psaA	dS	0.0041	0.002	0.002	0.0061	0.002	0.004
		dN	0.0006	0.0006	0	0.0006	0	0
		ω	0.1407	0.2819	0	0.0938	0	0
	psaB	dS	0.0043	0.0043	0	0.0043	0	0
		dN	0.0012	0.0012	0	0.0012	0	0
		ω	0.2711	0.2711		0.2711
	psaI	dS		0.4882		0.4882		0
		dN		0.6367		0.6367		0
		ω		1.3043		1.3043
psb	psbA	dS	0.0242	0.0198	0.0044	0.0242	0	0.0044
		dN	0.0079	0.0079	0	0.0079	0	0
		ω	0.3267	0.3995	0	0.3267		0
	psbI	dS	0.1495	0.0405	0.0983	0.0405	0.0983	0
		dN	0.1882	0	0.1882	0	0.1882	0
		ω	1.259	0	1.9149	0	1.9149
rbcL		dS	0.0062	0.0094	0.0031	0.0062	0	0.0031
		dN	0.0009	0.0009	0	0.0009	0	0
		ω	0.1457	0.0969	0	0.1457		0
rpl16		dS	0.0053	0	0.0053	0.0053	0	0.0053
		dN	0.0016	0	0.0016	0.0016	0	0.0016
		ω	0.3013		0.3013	0.3013		0.3013
rpo	rpoA	dS	0.0047		0.0047	0.0095	0.0047	0.0095
		dN	0.0048		0.0036	0.0036	0.0012	0.0024
		ω	1.0121	0.0048	0.7538	0.3748	0.2504	0.2488
	rpoC1	dS	0.0023	0.0034	0.0011	0.0023	0	0.0011
		dN	0.0012	0.0009	0.0009	0.0012	0	0.0009
		ω	0.5388	0.2694	0.8092	0.5388		0.8092
	rpoC2	dS	0.0057	0.0046	0.0034	0.0057	0	0.0034
		dN	0.0024	0.0018	0.0012	0.0027	0.0003	0.0015
		ω	0.4278	0.4012	0.3571	0.4814		0.4465
rps	rps3	dS	0.0078	0.0078	0	0.0078	0	0
		dN	0.0019	0.0019	0	0.0019	0	0
		ω	0.2459	0.2459		0.2459
	rps11	dS	0.0098	0	0.0098	0.0098	0	0.0098
		dN	0.0032	0.0032	0	0.0032	0	0
		ω	0.3312		0	0.0032		0
	rps14	dS	0.0154	0.0154	0	0.0154	0	0
		dN	0.0043	0.0043	0	0.0043	0	0
		ω	0.2776	0.2776		0.2776
ycf1		dS	0.0151	0.0115	0.0075	0.0105	0.0065	0.003
		dN	0.0073	0.007	0.0017	0.007	0.0008	0.0014
		ω	0.4862	0.6049	0.2283	0.6627	0.123	0.4576
