# Supplementary material for: Comparative Analysis of the Complete Chloroplast Genome of Four Endangered Herbals of Notopterygium
Source: Genes (Basel). 2017 Apr 19;8(4):124. doi: 10.3390/genes8040124 (PMC5406871; doi:10.3390/genes8040124)
Supplement: Supplementary file 1 [file genes-08-00124-s001.zip › genes-185530-supplementary-last/genes-185530-supplementary(1)/Table S12.xlsx]

## Sheet: Sheet1
Table S12: The variable sites of ITS sequence of Notopterygium species.
Haplotype	1	2	3	4	5	6	7	8	9	10	11	12	13	14	15	16	17	18	19	20	21	22	23	24	25	26	27	28	29	30	31	32	33	34	35	36	37	38	39	40	41	42	43	44	45	46	47	48	49
H1	C	C	C	C	G	G	C	C	T	T	G	C	A	G	C	A	T	A	C	C	G	T	C	C	C	G	C	C	C	C	C	T	T	T	C	T	C	T	C	C	G	T	G	C	T	G	C	C	C
H2	C	C	C	C	G	G	C	C	T	C	G	C	A	G	T	A	T	A	C	C	G	T	C	C	C	G	C	C	C	C	C	T	T	T	C	T	C	T	C	C	G	T	G	C	T	G	C	C	T
H3	C	C	C	C	G	G	C	C	T	C	G	C	A	G	C	A	T	A	C	C	G	G	C	C	C	G	C	C	C	C	C	T	T	T	C	T	C	T	C	C	G	T	G	C	T	G	C	C	T
H4	C	C	C	C	G	G	C	C	T	C	G	C	A	G	C	A	T	A	C	C	G	G	C	C	C	G	C	C	C	C	C	T	T	T	C	T	C	T	C	C	G	T	G	C	T	G	C	C	C
H5	T	C	G	C	G	G	C	T	T	C	G	T	A	G	C	A	C	A	C	C	G	G	C	C	T	G	C	C	C	T	T	T	C	T	T	C	C	T	C	C	A	C	G	T	C	G	C	C	C
H6	C	T	C	C	T	G	C	C	C	C	A	C	A	G	C	A	T	G	C	C	G	G	T	C	C	G	C	C	C	C	C	C	C	C	C	C	T	T	C	T	G	C	G	C	T	G	A	C	A
H7	C	T	C	C	T	G	C	C	C	C	A	C	A	G	C	A	T	G	C	C	G	G	T	C	C	G	C	C	C	C	C	C	C	C	C	C	T	T	T	T	G	C	G	C	T	G	A	C	A
H8	C	T	C	C	T	G	C	C	C	C	A	C	A	G	C	A	T	G	C	C	G	G	T	C	C	G	C	T	C	C	C	C	C	C	C	C	T	T	T	T	G	C	G	C	T	G	A	C	A
H9	C	C	C	T	G	C	T	C	T	C	G	C	C	A	C	A	C	G	T	C	C	G	C	T	C	G	A	T	C	C	C	C	C	T	C	C	A	G	T	C	G	C	T	C	T	C	C	T	C
H10	C	C	C	T	G	C	T	C	T	C	G	C	C	A	C	A	C	G	T	C	C	G	C	T	C	G	A	T	C	C	C	C	C	T	C	C	C	G	T	C	G	C	T	C	T	C	C	T	C
H11	C	C	C	T	G	C	T	C	T	C	G	C	C	A	C	A	C	G	T	C	C	G	C	T	C	G	A	T	C	C	C	C	C	T	C	C	C	G	T	C	G	C	T	C	T	G	C	T	C
H12	C	C	C	T	G	C	T	C	T	C	G	C	C	A	C	A	C	G	T	C	C	G	C	T	C	T	A	T	C	C	C	C	C	T	C	C	C	G	T	C	G	C	T	C	T	G	C	T	C
H13	C	C	C	T	G	C	T	C	T	C	G	C	C	G	C	T	C	G	T	T	T	G	C	T	C	G	C	T	T	C	C	C	C	T	C	C	C	G	T	C	G	C	T	C	T	G	C	T	C
H14	C	C	C	T	G	C	T	C	T	C	G	C	C	G	C	T	C	G	T	C	T	G	C	T	C	G	C	T	T	C	C	C	C	T	C	C	C	G	T	C	G	C	T	C	T	G	C	T	C
H15	C	C	C	T	G	C	T	C	T	C	G	C	C	G	C	A	C	G	T	C	T	G	C	T	C	G	C	T	T	C	C	C	C	T	C	C	C	G	T	C	G	C	T	C	T	G	C	T	C
[truncated: 5 more columns]
