# Supplementary material for: Comparative Analysis of the Complete Chloroplast Genome of Four Endangered Herbals of Notopterygium
Source: Genes (Basel). 2017 Apr 19;8(4):124. doi: 10.3390/genes8040124 (PMC5406871; doi:10.3390/genes8040124)
Supplement: Supplementary file 1 [file genes-08-00124-s001.zip › genes-185530-supplementary-last/genes-185530-supplementary(1)/Table S7 .xlsx]

## Sheet: Sheet1
				Table S7 Repeat sequences in Notopterygium chloroplast genomes
Species	Repeat types		Lengths (bp)	Position A	Position B	Location	Sequences
Notopterygium incisum	Dispersed	Forward	30	97357	97384	tycf2-trnL(CAA)	CATTCATTAGATAGAGAAGATCACCAAGAT
N. incisum		F	30	149530	149557	trnL(CAA)-ycf2	AAATCTTGGTGATCTTCTCTATCTAATGAA
N. incisum		F	30	46469	46477	ycf3	TTATTTAGATATTTAGATATTTAGATATTT
N. incisum		F	30	93680	93695	ycf2	GCCTATTGCCGATACACCTATTGCCGATAC
N. incisum		F	30	153220	153235	ycf2	AGTATCGGCAATCGGTGTATCGGCAATAGG
N. incisum		F	30	42164	44388	psaA	ATGCAATAGCTAAATGATGATGAGCCATAT
N. incisum		F	30	92501	92543	ycf2	GTTTCTTTTTGTCCAAGTCACTTCTTTTTT
N. incisum		F	30	151944	151962	ycf2	CTCACTAGCATCAATATCATCACTAGCATC
N. incisum		F	30	154371	154413	ycf2	GAAAAAAGGAAGTGAGTTAGACAAAAAGAA
N. incisum		F	31	32423	32444	petN-psbM	ATTCCATATATTATCTTGATATTTCCATATA
N. incisum		F	31	111520	135393	rrn5-trnR(ACG)	CTTATTTCTTTTTCAATATGAAAAAGAAATA
N. incisum		F	32	10627	38933	psbI-trnS(GCU)	AAAACGGAAAGAGAGGGATTCGAACCCTCGGT
N. incisum		F	32	32598	32609	petN-psbM	ATATACTATTTCTATACTCTTACTATACTCTT
N. incisum		F	34	102072	125090	rps12-trnV(GAC)	ACGTACATGAGATTTTCACCTCATACGGCTCCTC
N. incisum		F	34	111136	111200	rrn4.5-rrn5	TCATTGTTCAACTCTTTGACAACACGAAAAAACC
N. incisum		F	34	135710	135774	rrn5-rrn4.5	TTGGTTTTTTCATGTTGTCAAAGAGTTGAACAAT
N. incisum		F	34	94958	95012	ycf2	TTAGTGATGATATTGATGCTAGTGATGATATTGA
N. incisum		F	34	151898	151952	ycf2	GATCGATATCGTCACTAGCATCAATATCCTCACT
N. incisum		F	35	114365	114412	trnN(GUU)-ndhF	TTTGTAATAAAAGAAATCAGTAAAAAAGTCCCTCG
N. incisum		F	35	47202	98991	ycf3	GAACCGTACATGAGATTTTCATCTCATACGGCTCC
N. incisum		F	36	23214	23263	rpoC2-rpoC1	CATATTCCGCTGAGTAGAATTTGACAATGAGTTTGA
N. incisum		F	39	47199	125084	ycf3	CCAGAACCGTACATGAGATTTTCATCTCATACGGCTCCT
N. incisum		F	39	47199	102066	ycf3	CCAGAACCGTACATGAGATTTTCATCTCATACGGCTCCT
N. incisum		F	42	102064	125082	rps12-trnV(GAC)	CTACAGAAACGTACATGAGATTTTCACCTCATACGGCTCCTC
N. incisum		F	45	94983	95001	ycf2	TGATATTGATGCTAGTGAGGATATTGATGCTAGTGAGGATATTGA
N. incisum		F	48	94958	94994	ycf2	TTAGTGATGATATTGATGCTAGTGATGATATTGATGCTAGTGAGGATA
N. incisum		F	48	151902	151938	ycf2	GATATCGTCACTAGCATCAATATCCTCACTAGCATCAATATCCTCACT
N. incisum		F	61	135721	135753	rrn5-rrn4.5	ATGTTGTCAAAGAGTTGAACAATGGTTTTTTCGTGTTGTCAAAGAGTTGAACAATGGTTTT
N. incisum		F	64	67586	67690	petA-psbJ	CGAGTGATTTCGTCTTTCTTCTAACTTTGAAAGTATCGATTTAAACGAAAAAATATTCTAATTC
N. incisum		F	66	111136	111168	rrn4.5-rrn5	TCATTGTTCAACTCTTTGACAACACGAAAAAACCATTGTTCAACTCTTTGACAACACGAAAAAACC
N. incisum		F	70	135710	135742	rrn5-rrn4.5	TTGGTTTTTTCATGTTGTCAAAGAGTTGAACAATGGTTTTTTCGTGTTGTCAAAGAGTTGAACAATGGTT
N. incisum		F	70	94958	94976	ycf2	TTAGTGATGATATTGATGCTAGTGATGATATTGATGCTAGTGAGGATATTGATGCTAGTGAGGATATTGA
N. incisum		F	70	151898	151916	ycf2	GATCGATATCGTCACTAGCATCAATATCCTCACTAGCATCAATATCCTCACTAGCATCAATATCATCACT
N. incisum		F	110	54446	54603	ndhC-trnV(UAC)	ATAAATTAATATTATTAATTATGTAAGATAATTTCTATAAATTTCCATCTCAAGATTTATAATAGATTGGTGTTGGTATCTTCCTTTTCTTAGAATCTAGGCGAGGAGT
N. incisum		F	120	34266	34402	trnE(UUC)-trnT(GGU)	AAAATTTATATTTATTAGATTTTTTTTATTATTTCTATTTATATTATTCTAATTCTAAATTAGAATAAGAAAATAAGAATATTTCATAGAATTTAGTATTTTCTATTATATT
N. incisum		F	415	31563	31989	petN-psbM	AGAAGTGGACTCTAGAGGTACTACGAATTGACTGAGGAATCAAACCGTATCAATTGTTTTATAGATCGTTCTGCAACATGTTTTGATTTTGAATTATTTAAAAAATATCTTCATTTAGGACTTACATTGGATTCTAGTGGAGTAATTTATTTTATGACTAAAATTCTTTCAATCAAAGAGATATTTCAAGGATTCCCATATTTGTATCTCGAAAGCAAAGGGATACAGATGATTGGAATGCTAGAAAAGGATTACGACTCTTTAATAGATGCCGATAATGCTTTTTCCTTCGTTGATTCTTTCGATAGATCACGAGACTCAGATTGCAAATAATAAGAAATCTAGAAATTCTAACTAGAAAGTAAGACAAGACAATTATTTAATATTGATCAAAAAAAA…
N. incisum	Dispersed	Reverse	30	8108	61055	rps16-trnQ(UUG)	TTACTTTTTATTAAAAAAACTAATAGAAAT
N. incisum	Palindromic	Palindromic	30	10629	48797	trnS-GCU	AACGGAAAGAGAGGGATTCGAACCCTCGGT
N. incisum		P	30	97357	149530	ycf2-trnL(CAA)	CATTCATTAGATAGAGAAGATCACCAAGAT
N. incisum		P	30	97384	149557	ycf2	GATTCATTAGATAGAGAAGATCACCAAGAT
N. incisum		P	30	80761	80795	petD	AATAGAATAAGTGAACTAGAGAAACCATAA
N. incisum		P	30	93680	153219	ycf2	GCCTATTGCCGATACACCTATTGCCGATAC
N. incisum		P	30	93695	153234	ycf2	ACCTATTGCCGATACACCGATTGCCGATAC
N. incisum		P	30	38935	48797	psbC-trnS(UGA)	AAAGGAGAGAGAGGGATTCGAACCCTCGAT
N. incisum		P	30	47200	79666	ycf3	CAGAACCGTACATGAGATTTTCATCTCATA
N. incisum		P	30	92501	154371	trnT(GGU)-psbD	GTTTCTTTTTGTCCAAGTCACTTCTTTTTT
N. incisum		P	31	92543	154413	ycf2	TTTTCTTTTTGTCTAACTCACTTCCTTTTT
N. incisum		P	31	34974	35050	trnT(GGU)-psbD	TATAATAAAATTATAATAAAATAATAGGTTA
N. incisum		P	34	125090	144838	ndhA	CCGTACATGAGATTTTCACCTCATACGGCTCCTC
N. incisum		P	34	111136	135710	rrn4.5-rrn5	TCATTGTTCAACTCTTTGACAACACGAAAAAACC
N. incisum		P	34	111200	135774	rrn4.5-rrn6	CCATTGTTCAACTCTTTGACAACATGAAAAAACC
N. incisum		P	34	94958	151898	ycf2	TTAGTGATGATATTGATGCTAGTGATGATATTGA
N. incisum		P	34	95012	151952	ycf2	CTAGTGAGGATATTGATGCTAGTGACGATATCGA
N. incisum		P	35	114412	132287	trnN(GUU)-ndhF	ATTGTAATAAAAGAAATCAGTAAAAAAGTCCCTCG
N. incisum		P	35	47202	147918	ycf3	GAACCGTACATGAGATTTTCATCTCATACGGCTCC
N. incisum		P	39	47199	144839	ycf4	CCAGAACCGTACATGAGATTTTCATCTCATACGGCTCCT
N. incisum		P	42	125082	144838	ndhA	TTACAGAACCGTACATGAGATTTTCACCTCATACGGCTCCTC
N. incisum		P	45	94983	151898	ycf2	TGATATTGATGCTAGTGAGGATATTGATGCTAGTGAGGATATTGA
N. incisum		P	45	95001	151916	ycf2	GGATATTGATGCTAGTGAGGATATTGATGCTAGTGACGATATCGA
N. incisum		P	48	94958	151902	ycf2	TTAGTGATGATATTGATGCTAGTGATGATATTGATGCTAGTGAGGATA
N. incisum		P	48	94994	151938	ycf2	CTAGTGAGGATATTGATGCTAGTGAGGATATTGATGCTAGTGACGATA
N. incisum		P	49	114363	132275	trnN(GUU)-ndhF	TATTTGTAATAAAAGAAATCAGTAAAAAAGTCCCTCGATGGTCATACAA
N. incisum		P	66	111136	135710	rrn4.5-rrn5	TCATTGTTCAACTCTTTGACAACACGAAAAAACCATTGTTCAACTCTTTGACAACACGAAAAAACC
N. incisum		P	66	111168	135742	rrn4.5-rrn5	CCATTGTTCAACTCTTTGACAACACGAAAAAACCATTGTTCAACTCTTTGACAACATGAAAAAACC
N. incisum		P	70	94958	151898	ycf2	ATATTGATGCTAGTGAGGATATTGATGCTAGTGAGGATATTGATGCTAGTGACGATATCGATCGTGACCT
N. incisum		P	70	94976	151916	ycf2	CTAGTGATGATATTGATGCTAGTGAGGATATTGATGCTAGTGAGGATATTGATGCTAGTGACGATATCGA
N. incisum		P	128	114447	132160	trnN(GUU)-ndhF	AATGGTCATACAAACTTATTACCGAGTTGGAATTCCTGTCGGGCGCAGCTCACGAAGGCCTACCATTGGATTATCAGATACGTTCAAGAAAAAGGGATAAAGTAATAATTTATAGGCCTACTAAACGT
N. incisum	Tandem	Tandem	17	15373	15406	atpF-atpH	TTCTAAATCGAGTCAAA
N. incisum		T	20	17986	18024	atpI-rps2	TTGAGATTCAAAAATAGTAT
N. incisum		T	49	23202	23299	rpoC2-rpoC1	CATAAGTACCTCCATATTCCGCTGAGTAGAATTTGACAATGAGTTTGAG
N. incisum		T	426	31564	32404	petN-psbM	GAAGTGGACTCTAGAGGTACTACGAATTGACTGAGGAATCAAACCGTATCAATTGTTTTATAGATCGTTCTGCAACATGTTTTGATTTTGAATTATTTAAAAAATATCTTCATTTAGGACTTACATTGGATTCTAGTGGAGTAATTTATTTTATGACTAAAATTCTTTCAATCAAAGAGATATTTCAAGGATTCCCATATTTGTATCTCGAAAGCAAAGGGATACAGATGATTGGAATGCTAGAAAAGGATTACGACTCTTTAATAGATGCCGATAATGCTTTTTCCTTCGTTGATTCTTTCGATAGATCACGAGACTCAGATTGCAAATAATAAGAAATCTAGAAATTCTAACTAGAAAGTAAGACAAGACAATTATTTAATATTGATCAAAAAAAAA…
N. incisum		T	21	32424	32475	petN-psbM	TTCCATATATTATCTTGATAT
N. incisum		T	9	32514	32541	petN-psbM	TCTTTATTA
N. incisum		T	22	32599	32647	petN-psbM	TATACTATTTCTATACTCTTAC
N. incisum		T	11	32599	32638	petN-psbM	TATACTATTTC
N. incisum		T	18	34229	34264	trnE(UUC)-trnT(GGU)	ATATACATATACAATATA
N. incisum		T	136	34254	34540	trnE(UUC)-trnT(GGU)	TATACAATATATAAAATTTATATTTATTAGATTTTTTTTATTATTTCTATTTAGAATTATATATTATTCTAATTCTAAATTAGAATAAGAAAATAAGAATATTTCATAGAATTTAGTATTTTCTATTATATTACTT
N. incisum		T	8	46470	46504	ycf3	GCAAAAAA
N. incisum		T	14	48293	48320	ycf3-trnS(GGA)	AATAGATCTATAGG
N. incisum		T	16	50232	50262	trnT(UGU)-trnL(UAA)	TTAGCTATTAATTAAA
N. incisum		T	14	50429	50468	trnT(UGU)-trnL(UAA)	CACAATTATATAGC
N. incisum		T	157	54427	54736	ndhC-trnV(UAC)	TCGATTTTTTATATTTTTTATAAATTAATATTATTAATTATGTAAGATAATTTCTATAAATTTCCATCTCAAGATTTATAATAGATTGGTGTTGGTATCTTCCTTTTCTTAGAATCTAGGCCGAGGAGTTATCATAGTAGATTAGAATAGTGAAAGT
N. incisum		T	14	65801	65827	cemA-petA	TTATTCCAGTAAAA
N. incisum		T	104	67563	67765	petA-psbJ	ATATAATATGTCGTCTAGGAAATCGAGTGATTTCGTCTTTCTTCTAACTTTGAAAGTATCGATTTAAACGAAAAAATATTCTAATTCTATACAGAACTCAATAT
N. incisum		T	21	72001	72041	rps18	TAAATCCAAGCGACCTTTTCT
N. incisum		T	19	78277	78314	psbT	TAAAGTTCCAACTAAAAAG
N. incisum		T	21	92506	92573	ycf2	TTTTTGTCCAAGTCACTTCTT
N. incisum		T	15	93681	93724	ycf2	CCTATTGCCGATACA
N. incisum		T	9	94295	94319	ycf2	ATCTCATCG
N. incisum		T	18	94959	95042	ycf2	TAGTGATGATATTGATGC
N. incisum		T	9	94959	95041	ycf2	TAGTGATGA
N. incisum		T	27	97358	97414	ycf2-trnL(CAA)	ATTCATTAGATAGAGAAGATCACCAAG
N. incisum		T	32	111137	111234	rrn4.5-rrn5	CATTGTTCAACTCTTTGACAACACGAAAAAAC
N. incisum		T	47	114366	114460	trnN(GUU)-ndhF	TTGTAATAAAAGAAATCAGTAAAAAAGTCCCTCGATGGTCATACAAATTGTAATAAAAGAAATCAG
N. incisum		T	13	117784	117809	ndhF-rpl32	TATAATATTATCT
N. incisum		T	12	118375	118412	rpl32-trnL(UAG)	ATATAAATAGAA
N. incisum		T	16	127927	127958	ndhH-rps15	AAAAGTTAAGCGAAAA
N. incisum		T	32	135711	135808	rrn5-rrn4.5	TGGTTTTTTCATGTTGTCAAAGAGTTGAACAA
N. incisum		T	27	149531	149587	trnL(CAA)-ycf2	AATCTTGGTGATCTTCTCTATCTAATG
N. incisum		T	18	151903	151986	ycf2	ATATCGTCACTAGCATCA
N. incisum		T	9	151909	151986	ycf2	TCACTAGCA
N. incisum		T	9	152626	152650	ycf2	ATGAGATCG
N. incisum		T	15	153221	153264	ycf2	GTATCGGCAATCGGT
N. incisum		T	21	154390	154443	ycf2	GACAAAAAGAAAAGCAACTTG
N. incisum		T	21	154373	154442	ycf2	AAAAAGGAAGTGAGTTAGACA
N. oviforme	Dispersed	Forward	126	53336	53462	ndhC-trnV(UAC)	AAATTATCATTTTAGTTTAGAATTTCTAATTCGATTTTTATATTTTTTCTAAATTAATATTATTAATTATGTAAGATAATTTCTATAAATTTTCATCTCAAGATTTATAATAGATTGGTGTTGGTA
N. oviforme		F	225	30891	31234	petN-psbM	AAATTCTTTCAATCAAAGAGATATTTCAAGGATTCCCATATTTGTATCTCGAAAGCAAAGGGATACAGATGATTGGAATGCTAGAAAAGGATTACGACTCTTTAATAGATGCCGATAATGCTTTTTCCTTCGTTGATTCTTTCGATAGATCACGAGACTCAGATTGCAAATAATAAGAAATCTAGAAATTCTAACTAGAAAGTAAGACAAGACAATTATTTAATA
N. oviforme	Palindromic	Palindromic	51	106585	138130	trnA(UGC)	TCCCCCACCCCCCCCCCCCCCCCCCCCCCCCCCCCCCCCCCCCCCCCCCCCCTGCGTTCTTAAGACCAAAGAGTCGTCGGA
N. oviforme		P	59	93873	150798	ycf2	TGATATTGATGCTAGTGAGGATATTGATGCTAGTGAGGATATTGATGCTAGTGAGGATA
N. oviforme		P	59	93909	150834	ycf2	GGATATTGATGCTAGTGAGGATATTGATGCTAGTGAGGATATTGATGCTAGTGACGATA
N. oviforme		P	66	110164	134504	rrn4.5-rrn5	TCATTGTTCAACTCTTTGACAACACGAAAAAACCATTGTTCAACTCTTTGACAACACGAAAAAA
N. oviforme		P	66	110196	134536	rrn4.5-rrn5	CCATTGTTCAACTCTTTGACAACACGAAAAAACCATTGTTCAACTCTTTGACAACATGAAAAAACC
N. oviforme		P	66	93848	150798	ycf2	TTAGTGATGATATTGATGCTAGTGATGATATTGATGCTAGTGAGGATATTGATGCTAGTGAGGATA
N. oviforme		P	66	93902	150852	ycf2	CTAGTGAGGATATTGATGCTAGTGAGGATATTGATGCTAGTGAGGATATTGATGCTAGTGACGATA
N. oviforme		P	77	93891	150816	ycf2	GGATATTGATGCTAGTGAGGATATTGATGCTAGTGAGGATATTGATGCTAGTGAGGATATTGATGCTAGTGACGATA
N. oviforme		P	77	93873	150873	ycf2	TGATATTGATGCTAGTGAGGATATTGATGCTAGTGAGGATATTGATGCTAGTGAGGATATTGATGCTAGTGAGGATA
N. oviforme		P	81	847	87169	trnH(GUG)	AAAAAAAAAAAAAAAAAAAAAAAATAGGAGTAAGCTGTGACACGTTCACTAAAAAAAAATCCTTTTGTAGCAAATCGTTTA
N. oviforme		P	84	93848	150798	ycf2	TTAGTGATGATATTGATGCTAGTGATGATATTGATGCTAGTGAGGATATTGATGCTAGTGAGGATATTGATGCTAGTGAGGATA
N. oviforme		P	84	93884	150834	ycf2	TTAGTGATGATATTGATGCTAGTGATGATATTGATGCTAGTGAGGATATTGATGCTAGTGAGGATATTGATGCTAGTGAGGATA
N. oviforme		P	102	93848	150798	ycf2	TTAGTGATGATATTGATGCTAGTGATGATATTGATGCTAGTGAGGATATTGATGCTAGTGAGGATATTGATGCTAGTGAGGATATTGATGCTAGTGAGGATA
N. oviforme		P	102	93866	150816	ycf2	CTAGTGATGATATTGATGCTAGTGAGGATATTGATGCTAGTGAGGATATTGATGCTAGTGAGGATATTGATGCTAGTGAGGATATTGATGCTAGTGACGATA
N. oviforme		P	130	113385	130977	trnN(GUU)-ndhF	ACGATGGTCATACAAACTTATTACCGAGTTGGAATTCCTGTCGGGCGCAGCTCACGAAGGCCTACCATTGGATTATCAGATACGTTCAAGAAAAAGGGATAAAGTAATAATTTATAGGCCTACTAAACGT
N. oviforme		P	135	87304	157327	rpl2	ATCAAATTATCACTATATTTATTCTTTTTTCTACTTCTTCTCCCAAGTGCAGGATAACCCCAAGGGGTTGTGGGTTTTTTTCTCCCAATTGGGGCCCTCCCTTCACCACCCCCATGTGGATGGTCCTACAGGGTT
N. oviforme	Tandem	Tandem	22	8426	8475	trnQ(UUG)-psbK	AAATCTTTATAGAATAGATTAG
N. oviforme		T	21	8913	8958	trnQ(UUG)-psbK	TAATATTATTCTAGAAAATTC
N. oviforme		T	97	9268	9461	psbK-psbI	ATCTTGGAGATTGTGTAATGCTTACTCTCAAACTTTTCGTTTACACAGTAGTTATATTCTTTGTTTCTCTATTTATCTTTGGATTCCTATCTAATGA
N. oviforme		T	72	14294	14435	psbK-psbI	TCTTATAGATCAGACTAAAAAAAAGAACAGAGTTCTTTTTGTATCGCCCTGCCCCCCCTTTTTATAATATAC
N. oviforme		T	81	16939	17096	atpF-atpH	TACGTGACTACTTGAATCCTATATATTTAGAATACCAATTTAATTATTGAATACCAACGAATCACATAAGTATCCCCACTT
N. oviforme		T	15	24454	24485	rpoC1	ATTATTATAAATAAA
N. oviforme		T	21	31509	31560	petN-psbM	TTCCATATATTATCTTGATAT
N. oviforme		T	27	31627	34602	petN-psbM	CTTTATACACTACACTAACACTAATAG
N. oviforme		T	18	34567	34602	trnT(GGU)-psbD	TTTTCATATTGTATTAAA
N. oviforme		T	40	49299	49381	trnT(UGU)-trnL(UAA)	ATACTCATACTTACCATAGAATATAACGATTAATCTATCG
N. oviforme		T	126	53337	53588	ndhC-trnV(UAC)	AATTATCATTTTAGTTTAGAATTTCTAATTCGATTTTTATATTTTTTCTAAATTAATATTATTAATTATGTAAGATAATTTCTATAAATTTTCATCTCAAGATTTATAATAGATTGGTGTTGGTAT
N. oviforme		T	14	64697	64723	cemA-petA	TTATTCCAGTAAAA
N. oviforme		T	60	66468	66588	petA-psbJ	TATTTTAAAATATACAGAAATATATAATATGTCGTCTAGGAAATCGAGTGATTTCGTCTT
N. oviforme		T	21	70847	70887	rps18	TAAATCCAAGCGACCTTTTCT
N. oviforme		T	19	77132	77169	psbT	TAAAGTTCCAACTAAAAAG
N. oviforme		T	22	78389	78432	petB	ATAAAGAAAAGCTTTCGGATTT
N. oviforme		T	21	91396	91463	ycf2	TTTTTGTCCAAGTCACTTCTT
N. oviforme		T	15	92571	92614	ycf2	CCTATTGCCGATACA
N. oviforme		T	18	93185	93209	ycf2	ATCTCATCGATCTCATCG
N. oviforme		T	23	101901	101947	rps12-trnV(GAC)	TAGTATTAGTTAGTGATCCCGGC
N. oviforme		T	1	106586	106636	trnA-UGC	C
N. oviforme		T	32	110165	110262	rrn4.5-rrn5	CATTGTTCAACTCTTTGACAACACGAAAAAAC
N. oviforme		T	17	113519	113552	trnN(GUU)-ndhF	AGTAATTAATAAAAAGA
N. oviforme		T	9	117359	117392	rpl32-trnL(UAG)	AATTAATAT
N. oviforme		T	13	122532	122557	ndhG-ndhl	ATCTAGATATAGT
N. oviforme		T	9	128671	128701	ycf1	TTTTATCCA
N. oviforme		T	32	134505	134602	rrn5-rrn4.5	TGGTTTTTTCATGTTGTCAAAGAGTTGAACAA
N. oviforme		T	1	138087	138206	trnA(UGC)	G
N. oviforme		T	23	142820	142866	trnV(GAC)-rps12	AGCCGGGATCACTAACTAATACT
N. oviforme		T	18	150799	150918	ycf2	TCACGATCGATATCGTCA
N. oviforme		T	9	151558	151582	ycf2	TTCAAATAT
N. oviforme		T	15	152153	152196	ycf2	GTATCGGCAATCGGT
N. oviforme		T	21	153322	153375	ycf2	GACAAAAAGAAAAGCAACTTG
N. oviforme		T	21	153305	153374	ycf2	AAAAAGGAAGTGAGTTAGACA
N. franchetii	Dispersed	Forward	30	34495	34650	ycf2	CTATTGTATATATTGTATATACATATACAA
N. franchetii		F	30	94197	94212	ycf2	GCCTATTGCCGATACACCTATTGCCGATAC
N. franchetii		F	30	153896	153911	ycf2	AGTATCGGCAATCGGTGTATCGGCAATAGG
N. franchetii		F	31	32743	32764	petN-psbM	ATTCCATATATTATCTTGATATTTCCATATA
N. franchetii		F	31	112081	136025	rrn5-trnR(ACG)	CTTATTTCTTTTTCAATATGAAAAAGAAATA
N. franchetii		F	31	10992	39229	psbI-trnS(GCU)	AAAACGGAAAGAGAGGGATTCGAACCCTCGG
N. franchetii		F	34	102610	125750	rps12-trnV(GAC)	ACGTACATGAGATTTTCACCTCATACGGCTCCTC
N. franchetii		F	34	111697	111761	rps12-trnV(GAC)	TCATTGTTCAACTCTTTGACAACACGAAAAAACC
N. franchetii		F	34	136342	136406	rrn5-rrn4.5	TTGGTTTTTTCATGTTGTCAAAGAGTTGAACAAT
N. franchetii		F	34	95475	95565	ycf2	TTAGTGATGATATTGATGCTAGTGATGATATTGA
N. franchetii		F	34	152538	152628	ycf2	GATCGATATCGTCACTAGCATCAATATCCTCACT
N. franchetii		F	35	47484	99529	ycf3	GAACCGTACATGAGATTTTCATCTCATACGGCTCC
N. franchetii		F	36	23546	23595	rpoC2-rpoC1	CATATTCCGCTGAGTAGAATTTGACAATGAGTTTGA
N. franchetii		F	38	85187	85225	rps8-rpl14	TACTATAACCATATGATGGTCTTATCTTATTTTATTTT
N. franchetii		F	38	34573	34709	trnE(UUC)-trnT(GGU)	ATTATTATTTATATTTAGAATTATATATTATTCTAAAT
N. franchetii		F	39	47481	125744	ycf3	CCAGAACCGTACATGAGATTTTCATCTCATACGGCTCCT
N. franchetii		F	39	47481	102604	ycf3	CCAGAACCGTACATGAGATTTTCATCTCATACGGCTCCT
N. franchetii		F	42	152602	152620	ycf2	CTCACTAGCATCAATATCATCACTAGCATCAATATCATCACT
N. franchetii		F	42	102602	125742	rps12-trnV(GAC)	CTACAGAAACGTACATGAGATTTTCACCTCATACGGCTCCTC
N. franchetii		F	42	152584	152620	ycf3	CTCACTAGCATCAATATCCTCACTAGCATCAATATCATCACT
N. franchetii		F	42	152566	152620	ycf2	CTCACTAGCATCAATATCCTCACTAGCATCAATATCCTCACT
N. franchetii		F	43	50675	50715	trnT(UGU)-trnL(UAA)	AATACTCATACTTACCATAGAATATAACGATTAATCTATCGAT
N. franchetii		F	45	95518	95554	ycf2	TGATATTGATGCTAGTGAGGATATTGATGCTAGTGAGGATATTGA
N. franchetii		F	45	95500	95554	ycf2	TGATATTGATGCTAGTGATGATATTGATGCTAGTGAGGATATTGA
N. franchetii		F	48	95475	95547	ycf2	TTAGTGATGATATTGATGCTAGTGATGATATTGATGCTAGTGATGATA
N. franchetii		F	48	152542	152614	ycf2	GATATCGTCACTAGCATCAATATCCTCACTAGCATCAATATCCTCACT
N. franchetii		F	55	136353	136385	rrn5-rrn4.5	ATGTTGTCAAAGAGTTGAACAATGGTTTTTTCGTGTTGTCAAAGAGTTGAACAAT
N. franchetii		F	59	95518	95536	ycf2	TGATATTGATGCTAGTGAGGATATTGATGCTAGTGAGGATATTGATGCTAGTGAGGATA
N. franchetii		F	60	95475	95529	ycf2	TTAGTGATGATATTGATGCTAGTGATGATATTGATGCTAGTGATGATATTGATGCTAGTG
N. franchetii		F	60	152548	152602	ycf2	GTCACTAGCATCAATATCCTCACTAGCATCAATATCCTCACTAGCATCAATATCCTCACT
N. franchetii		F	63	95550	95536	ycf2	GTGAGGATATTGATGCTAGTGAGGATATTGATGCTAGTGACGATATCGATCGTGACCTTCATA
N. franchetii		F	66	111697	111729	rrn4.5-rrn5	TCATTGTTCAACTCTTTGACAACACGAAAAAACCATTGTTCAACTCTTTGACAACACGAAAAAACC
N. franchetii		F	66	136342	136374	rrn5-rrn4.5	TTGGTTTTTTCATGTTGTCAAAGAGTTGAACAATGGTTTTTTCGTGTTGTCAAAGAGTTGAACAAT
N. franchetii		F	72	67983	68086	petA-psbJ	TAGGAAATCGAGTGATTTCGTCTTTCTTCTAA
N. franchetii		F	84	95475	95511	ycf2	TTAGTGATGATATTGATGCTAGTGATGATATTGATGCTAGTGATGATATTGATGCTAGTGAGGATATTGATGCTAGTGAGGATA
N. franchetii		F	84	152542	152578	rrn4.5-rrn5	GATATCGTCACTAGCATCAATATCCTCACTAGCATCAATATCCTCACTAGCATCAATATCCTCACTAGCATCAATATCATCACT
N. franchetii		F	102	95475	95493	ycf2	TTAGTGATGATATTGATGCTAGTGATGATATTGATGCTAGTGATGATATTGATGCTAGTGAGGATATTGATGCTAGTGAGGATATTGATGCTAGTGAGGATA
N. franchetii		F	102	152542	152560	ycf2	GATATCGTCACTAGCATCAATATCCTCACTAGCATCAATATCCTCACTAGCATCAATATCCTCACTAGCATCAATATCATCACTAGCATCAATATCATCACT
N. franchetii		F	149	54779	54932	ndhC-trnV(UAC)	AAATTAATATTATTAATTATGTAAGATAATTTCTATAAATTTCCATCTCAAGATTTATAATAGATTGGTGTTGGTATCTTCCTTTTCTTAGAATCCAGGCCGAGGAGTTTCTATTGATTGAATAGTGAAAGTGAATACAGAAAGAGAAT
N. franchetii		F	404	31877	32310	petN	GGGGAAGAAGTGGACTCTAGAGGTACTACAAATTGACTGAGGAATCAAACCGTATCAATTGTTTTATAGATCGTTCTGCAACATGTTTTGAATTATTTAAAAAATATCTTCATTTAGGACTTACATTGGATTCTAGTGGAGTAATTTATTTTATGACTAAAATTCTTTCAATCAAAGAGATATTTCAAGGATTCCCATATTTGTATCTCGAAAGCAAAGGGATACAGATGATTGGAATGCTAGAAAAGGATTACGACTCTTTAATAGATGCCGATAATGCTTTTTCCTTCGTTGATTCTTTCGATAGATCACGAGACTCAGATTGCAAATAATAAGAAATCTATAAATTCTAACTAGAAAGTAAGACAAGACAATTATTTAATATTGATCGAAAAAAAA…
N. franchetii	Dispersed	Reverse	31	8451	61386	rps16-trnQ(UUG)	TTACTTTTTATTAAAAAAACTAATAGAAATA
N. franchetii	Palindromic	Palindromic	30	10994	49140	psbI-trnS(GCU)	AACGGAAAGAGAGGGATTCGAACCCTCGGT
N. franchetii		P	30	81195	81229	petD	AATAGAATAAGTGAACTAGAGAAACCATAA
N. franchetii		P	30	94197	153895	ycf2	GCCTATTGCCGATACACCTATTGCCGATAC
N. franchetii		P	30	94212	153910	ycf2	ACCTATTGCCGATACACCGATTGCCGATAC
N. franchetii		P	30	39231	49140	psbC-trnS(UGA)	AAAGGAGAGAGAGGGATTCGAACCCTCGAT
N. franchetii		P	30	47482	80100	ycf3	CAGAACCGTACATGAGATTTTCATCTCATA
N. franchetii		P	30	93018	155047	ycf2	GTTTCTTTTTGTCCAAGTCACTTCTTTTTT
N. franchetii		P	30	93060	155089	ycf2	TTTTCTTTTTGTCTAACTCACTTCCTTTTT
N. franchetii		P	31	35236	35312	trnT(GGU)-psbD	GATGATTGGAATGCTAGAAAAGGATTACGAC
N. franchetii		P	31	112081	112081	rrn5-trnR(ACG)	CTTATTTCTTTTTCAATATGAAAAAGAAATA
N. franchetii		P	31	136025	136025	trnR(ACG)-rrn5	TTTATTTCTTTTTCATATTGAAAAAGAAATA
N. franchetii		P	34	125750	145493	ndhA	CCGTACATGAGATTTTCACCTCATACGGCTCCTC
N. franchetii		P	34	111697	136342	rrn4.5-rrn5	TCATTGTTCAACTCTTTGACAACACGAAAAAACC
N. franchetii		P	34	111761	136406	rrn4.5-rrn5	CCATTGTTCAACTCTTTGACAACATGAAAAAACC
N. franchetii		P	34	34651	34655	trnE(UUC)-trnT(GGU)	TATTGTATATATTGTATATACATATACAATATAT
N. franchetii		P	34	95475	152538	ycf2	TTAGTGATGATATTGATGCTAGTGATGATATTGA
N. franchetii		P	34	95565	152628	ycf2	CTAGTGAGGATATTGATGCTAGTGACGATATCGA
N. franchetii		P	35	47484	148573	ycf3	GAACCGTACATGAGATTTTCATCTCATACGGCTCC
N. franchetii		P	39	47481	145494	ycf3	CCAGAACCGTACATGAGATTTTCATCTCATACGGCTCCT
N. franchetii		P	42	125742	145493	ndhA	TTACAGAACCGTACATGAGATTTTCACCTCATACGGCTCCTC
N. franchetii		P	42	32890	32890	petN-psbM	TAGTATGGTAAGAAAGAAATATATATTTCTTTCTTACTATAC
N. franchetii		P	45	95518	152538	ycf2	TGATATTGATGCTAGTGAGGATATTGATGCTAGTGAGGATATTGA
N. franchetii		P	45	95554	152574	ycf2	GGATATTGATGCTAGTGAGGATATTGATGCTAGTGACGATATCGA
N. franchetii		P	45	95500	152538	ycf2	TGATATTGATGCTAGTGATGATATTGATGCTAGTGAGGATATTGA
N. franchetii		P	45	95554	152592	ycf2	GGATATTGATGCTAGTGAGGATATTGATGCTAGTGACGATATCGA
N. franchetii		P	48	95475	152542	ycf2	TTAGTGATGATATTGATGCTAGTGATGATATTGATGCTAGTGATGATA
N. franchetii		P	48	95547	152614	ycf2	CTAGTGAGGATATTGATGCTAGTGAGGATATTGATGCTAGTGACGATA
N. franchetii		P	59	95518	152542	ycf2	TGATATTGATGCTAGTGAGGATATTGATGCTAGTGAGGATATTGATGCTAGTGAGGATA
N. franchetii		P	59	95536	152560	ycf2	GGATATTGATGCTAGTGAGGATATTGATGCTAGTGAGGA
N. franchetii		P	60	95475	152548	ycf2	TTAGTGATGATATTGATGCTAGTGATGATATTGATGCTAGTGATGATATTGATGCTAGTG
N. franchetii		P	60	95529	152602	ycf2	CTAGTGAGGATATTGATGCTAGTGAGGATATTGATGCTAGTGAGGATATTGATGCTAGTG
N. franchetii		P	63	95500	152538	ycf2	TGATATTGATGCTAGTGATGATATTGATGCTAGTGAGGATATTGATGCTAGTGAGGATATTGA
N. franchetii		P	63	95536	152574	ycf2	GGATATTGATGCTAGTGAGGATATTGATGCTAGTGAGGATATTGATGCTAGTGACGATATCGA
N. franchetii		P	66	111697	136342	rrn4.5-rrn5	TCATTGTTCAACTCTTTGACAACACGAAAAAACCATTGTTCAACTCTTTGACAACACGAAAAAACC
N. franchetii		P	66	111729	136374	rrn4.5-rrn5	CCATTGTTCAACTCTTTGACAACACGAAAAAACCATTGTTCAACTCTTTGACAACATGAAAAAACC
N. franchetii		P	84	95475	152542	ycf2	TTAGTGATGATATTGATGCTAGTGATGATATTGATGCTAGTGATGATATTGATGCTAGTGAGGATATTGATGCTAGTGAGGATA
N. franchetii		P	84	95511	152578	ycf2	CTAGTGATGATATTGATGCTAGTGAGGATATTGATGCTAGTGAGGATATTGATGCTAGTGAGGATATTGATGCTAGTGACGATA
N. franchetii		P	102	95475	152542	ycf2	TTAGTGATGATATTGATGCTAGTGATGATATTGATGCTAGTGATGATATTGATGCTAGTGAGGATATTGATGCTAGTGAGGATATTGATGCTAGTGAGGATA
N. franchetii		P	102	95493	152560	ycf2	CTAGTGATGATATTGATGCTAGTGATGATATTGATGCTAGTGAGGATATTGATGCTAGTGAGGATATTGATGCTAGTGAGGATATTGATGCTAGTGACGATA
N. franchetii	Tandem	Tandem	22	9887	9936	trnQ(UUG)-psbK	AAATCTTTATAGAATAGATTAG
N. franchetii		T	49	23534	23631	rpoC2-rpoC1	CATAAGTACCTCCATATTCCGCTGAGTAGAATTTGACAATGAGTTTGAG
N. franchetii		T	433	31878	32714	petN-psbM	GGGAAGAAGTGGACTCTAGAGGTACTACAAATTGACTGAGGAATCAAACCGTATCAATTGTTTTATAGATCGTTCTGCAACATGTTTTGAATTATTTAAAAAATATCTTCATTTAGGACTTACATTGGATTCTAGTGGAGTAATTTATTTTATGACTAAAATTCTTTCAATCAAAGAGATATTTCAAGGATTCCCATATTTGTATCTCGAAAGCAAAGGGATACAGATGATTGGAATGCTAGAAAAGGATTACGACTCTTTAATAGATGCCGATAATGCTTTTTCCTTCGTTGATTCTTTCGATAGATCACGAGACTCAGATTGCAAATAATAAGAAATCTATAAATTCTAACTAGAAAGTAAGACAAGACAATTATTTAATATTGATCGAAAAAAAAA…
N. franchetii		T	21	32744	32795	petN-psbM	TTCCATATATTATCTTGATAT
N. franchetii		T	18	35910	35945	trnT(GGU)-psbD	TTTTCATATTGTATTAAA
N. franchetii		T	40	50676	50758	trnT(UGU)-trnL(UAA)	ATACTCATACTTACCATAGAATATAACGATTAATCTATCG
N. franchetii		T	14	54579	54607	ndhC-trnV(UAC)	ATCCTATTTCCATT
N. franchetii		T	153	54780	55081	ndhC-trnV(UAC)	AATTAATATTATTAATTATGTAAGATAATTTCTATAAATTTCCATCTCAAGATTTATAATAGATTGGTGTTGGTATCTTCCTTTTCTTAGAATCCAGGCCGAGGAGTTTCTATTGATTGAATAGTGAAAGTGAATACAGAAAGAGAATAATAC
N. franchetii		T	14	66214	66240	cemA-petA	TTATTCCAGTAAAA
N. franchetii		T	13	70879	70904	trnW(CCA)-trnP(UGG)	ATTATATATATAT
N. franchetii		T	3	71946	71970	psaJ-rpl33	CTT
N. franchetii		T	21	72431	72471	rps18	TAAATCCAAGCGACCTTTTCT
N. franchetii		T	19	78708	78745	psbT	TAAAGTTCCAACTAAAAAG
N. franchetii		T	38	85188	85263	rps8-rpl14	ACTATAACCATATGATGGTCTTATCTTATTTTATTTTA
N. franchetii		T	21	93023	93090	ycf2	TTTTTGTCCAAGTCACTTCTT
N. franchetii		T	15	94198	94241	ycf2	CCTATTGCCGATACA
N. franchetii		T	9	94812	94836	ycf2	ATCTCATCG
N. franchetii		T	18	95476	95595	ycf2	TAGTGATGATATTGATGC
N. franchetii		T	23	103514	103560	rpsl2-trnV(GAC)	TAGTATTAGTTAGTGATCCCGGC
N. franchetii		T	32	111698	111795	rrn4.5-rrn5	CATTGTTCAACTCTTTGACAACACGAAAAAAC
N. franchetii		T	28	118106	118163	ndhF-rpl32	TTAAAGTTTTCATAAGGCAATGGGTTCT
N. franchetii		T	15	118878	118909	rpl32-trnL(UAG)	TTTTAGTATATTTTC
N. franchetii		T	32	136343	136440	rrn5-rrn4.5	TGGTTTTTTCATGTTGTCAAAGAGTTGAACAA
N. franchetii		T	23	144578	144624	trnV(GAC)-rps12	AGCCGGGATCACTAACTAATACT
N. franchetii		T	18	152543	152662	ycf2	ATATCGTCACTAGCATCA
N. franchetii		T	9	153302	153326	ycf2	ATGAGATCG
N. franchetii		T	15	153897	153940	ycf2	GTATCGGCAATCGGT
N. franchetii		T	21	155066	155119	ycf2	GACAAAAAGAAAAGCAACTTG
N. franchetii		T	21	155049	155118	ycf2	AAAAAGGAAGTGAGTTAGACA
N. forrestii	Dispersed	Forward	30	67949	67974	petA-psbJ	GATATATCAGAATAATATATAATAATATAA
N. forrestii		F	30	34665	34692	trnE(UUC)-trnT(GGU)	GATTCGCTATTGTATATATTGTAGATACAT
N. forrestii		F	30	34665	34844	trnE(UUC)-trnT(GGU)	GATTCGCTATTGTATATATTGTAGATACAT
N. forrestii		F	30	94382	94397	ycf2	GCCTATTGCCGATACACCTATTGCCGATAC
N. forrestii		F	30	154051	154066	ycf2	AGTATCGGCAATCGGTGTATCGGCAATAGG
N. forrestii		F	30	12490	12513	trnG(GCC)-trnR(UCU)	TTATTTATATACTCTAATATACTCTATATA
N. forrestii		F	30	42693	44917	psaB	ATGCAATAGCTAAATGATGATGAGCCATAT
N. forrestii		F	30	93203	93245	ycf2	GTTTCTTTTTGTCCAAGTCACTTCTTTTTT
N. forrestii		F	30	152775	152793	ycf2	CTCACTAGCATCAATATCATCACTAGCATC
N. forrestii		F	31	32894	32915	petN-psbM	ATTCCATATATTATCTTGATATTTCCATATA
N. forrestii		F	31	33010	33037	petN-psbM	CAACTTTATACAATACACTAACACTAATAGC
N. forrestii		F	31	112281	136165	rrn5-rrn4.5	GATAAAAGTTACTCTAGGGATAACAGGCTGA
N. forrestii		F	32	11016	39426	psbI-trnS(GCU)	AAAACGGAAAGAGAGGGATTCGAACCCTCGGT
N. forrestii		F	33	65161	65240	ycf4-cemA	TATTCTTCATAAATAGAAGATATTTTGATATAA
N. forrestii		F	34	102818	125883	rps12-trnV(GAC)	ACGTACATGAGATTTTCACCTCATACGGCTCCTC
N. forrestii		F	34	95660	95750	ycf2	TTAGTGATGATATTGATGCTAGTGATGATATTGA
N. forrestii		F	34	152693	152783	ycf2	GATCGATATCGTCACTAGCATCAATATCCTCACT
N. forrestii		F	35	136493	136525	rrn5-rrn4.5	ATGTTGTCAAAGAGTTGAACAATGGTTTTTTCGTG
N. forrestii		F	35	47710	99737	ycf3	GAACCGTACATGAGATTTTCATCTCATACGGCTCC
N. forrestii		F	39	47707	125877	ycf3	CCAGAACCGTACATGAGATTTTCATCTCATACGGCTCCT
N. forrestii		F	39	47707	102812	ycf3	CCAGAACCGTACATGAGATTTTCATCTCATACGGCTCCT
N. forrestii		F	42	102810	125875	ccsA	CTACAGAAACGTACATGAGATTTTCACCTCATACGGCTCCTC
N. forrestii		F	43	50856	50896	trnT(UGU)-trnL(UAA)	AATACTCATACTTACCATAGAATATAACGATTAATCTATCGAT
N. forrestii		F	45	95685	95739	ycf2	CTGGTGGGATCCTCGCGGACAGAAAAAGATTGCAGTCAGTTTGAT
N. forrestii		F	46	111917	111949	rrn4.5-rrn5	CACACGAAAAAACCATTGTTCAACTCTTTGACAACACGAAAAAACC
N. forrestii		F	46	136482	136514	rrn5-rrn4.5	TTGGTTTTTTCATGTTGTCAAAGAGTTGAACAATGGTTTTTTCGTG
N. forrestii		F	48	95660	95732	ycf2	TTAGTGATGATATTGATGCTAGTGATGATATTGATGCTAGTGAGGATA
N. forrestii		F	48	152697	152769	ycf2	GATATCGTCACTAGCATCAATATCCTCACTAGCATCAATATCCTCACT
N. forrestii		F	57	34670	34822	trnE(UUC)-trnT(GGU)	GCTATTGTATATATTGTAGATACATTCGCTATTGTATATATTGTATATACATATACA
N. forrestii		F	59	34746	34889	trnE(UUC)-trnT(GGU)	CTTATATTTATTAGATTTTTTTTATTATTTATATTTAGAATTATATATTATTCTAAATT
N. forrestii		F	59	95685	95721	ycf2	TGATATTGATGCTAGTGAGGATATTGATGCTAGTGAGGATATTGATGCTAGTGAGGATA
N. forrestii		F	66	95660	95714	ycf2	TTAGTGATGATATTGATGCTAGTGATGATATTGATGCTAGTGAGGATATTGATGCTAGTGAGGATA
N. forrestii		F	66	152697	152751	ycf2	GATATCGTCACTAGCATCAATATCCTCACTAGCATCAATATCCTCACTAGCATCAATATCCTCACT
N. forrestii		F	74	23553	23634	rpoC2-rpoC1	GGTTCCGTCTATCACTTTATTGTGAAAGACCAGATTGGCCCGTTCTGCCATAAGTACCTCCATATTCCGCTGAG
N. forrestii		F	77	95685	95703	ycf2	TGATATTGATGCTAGTGAGGATATTGATGCTAGTGAGGATATTGATGCTAGTGAGGATATTGATGCTAGTGAGGATA
N. forrestii		F	84	95660	95696	ycf2	TTAGTGATGATATTGATGCTAGTGATGATATTGATGCTAGTGAGGATATTGATGCTAGTGAGGATATTGATGCTAGTGAGGATA
N. forrestii		F	84	152697	152733	ycf2	GATATCGTCACTAGCATCAATATCCTCACTAGCATCAATATCCTCACTAGCATCAATATCCTCACTAGCATCAATATCCTCACT
N. forrestii		F	102	95660	95678	ycf2	TTAGTGATGATATTGATGCTAGTGATGATATTGATGCTAGTGAGGATATTGATGCTAGTGAGGATATTGATGCTAGTGAGGATATTGATGCTAGTGAGGATA
N. forrestii		F	102	152697	152715	ycf2	GATATCGTCACTAGCATCAATATCCTCACTAGCATCAATATCCTCACTAGCATCAATATCCTCACTAGCATCAATATCCTCACTAGCATCAATATCATCACT
N. forrestii		F	129	54971	55124	ndhC-trnV(UAC)	AATTTCTATAAATTTTCATCTCAAGATTTATAATAGATTGGTGTTGGTATCTTCCTTTTCTTAGAATCCAGGCCGAGGAGTTTCTATTGATTGAATAGTGAAAGTGAATACAGAAAGAGAATACTACCC
N. forrestii		F	151	68149	68310	petA-psbJ	AGAAATATATAATATGTCGTCTAGGAAATCGAGTGATTTCGTCTTTCTTCTAACTTTGAAAGTATCGATTTAAACGAAATCTAATTATTAAGAACTCAACGGGACCTCCCCCCTCAAAGCATACAAAGAAGGGAATCCCGTTCAGTTCTTA
N. forrestii		F	384	31994	32460	petN-psbM	GGGGAAGAAGTGGACTCTAGAGGTACTACGAATTGACTGAGGAATCAAACCGTATCAATTGTTTTATAGATCGTTCTGCAACATGTTTTGAATTATTTAAAAAATATCTTCATTTAGGACTTACATTGGATTCTAGTGGAGTAATTTATTTTATGACTAAAATTCTTTCAATCAAAGAGATATTTCAAGGATTCCCATATTTGTATCTCGAAAGCAAAGGGATACAGATGATTGGAATGCTAGAAAAGGATTACGACTCTTTAATAGATGCCGATAATGCTTTTTCCTTCGTTGATTCTTTCGATAGATCACGAGACTCAGATTGCAAATAATAAGAAATCTAGAAATTCTAACTAGAAAGTAAGACAAGACAATTATTTAATA
N. forrestii	Dispersed	Reverse	30	8467	61554	rps16-trnQ(UUG)	TTACTTTTTATTAAAAAAACTAATAGAAAT
N. forrestii	Palindromic	Palindromic	30	11018	49325	psbI-trnS(GCU)	AACGGAAAGAGAGGGATTCGAACCCTCGGT
N. forrestii		P	30	81449	81483	petD	AATAGAATAAGTGAACTAGAGAAACCATAA
N. forrestii		P	30	94397	154065	ycf2	ACCTATTGCCGATACACCGATTGCCGATAC
N. forrestii		P	30	47708	80354	ycf3	CAGAACCGTACATGAGATTTTCATCTCATA
N. forrestii		P	30	93245	155244	ycf2	TTTTCTTTTTGTCTAACTCACTTCCTTTTT
N. forrestii		P	31	112281	112281	rrn5-rrn4.5	CTTATTTCTTTTTCAATATGAAAAAGAAATA
N. forrestii		P	34	125883	145625	ndhA	CCGTACATGAGATTTTCACCTCATACGGCTCCTC
N. forrestii		P	34	95660	152693	ycf2	TTAGTGATGATATTGATGCTAGTGATGATATTGA
N. forrestii		P	34	95750	152783	ycf2	CTAGTGAGGATATTGATGCTAGTGACGATATCGA
N. forrestii		P	35	47710	148705	ycf3	GAACCGTACATGAGATTTTCATCTCATACGGCTCC
N. forrestii		P	38	34851	34851	trnE(UUC)-trnT(GGU)	TATTGTATATATTGTATATACATATACAATATATACAA
N. forrestii		P	39	47707	145626	ycf3	CCAGAACCGTACATGAGATTTTCATCTCATACGGCTCCT
N. forrestii		P	40	98180	150257	ycf2-trnL(CAA)	CCAAGAGCTCGGATCGGAGTATCGGAGTCTATTGATATAC
N. forrestii		P	42	125875	145625	ndhA	CGCAATTACCACAAAATATACAGATTCCGAAATCAATACTGT
N. forrestii		P	42	33068	33068	petN-psbM	TAGTATGGTAAGAAAGAAATATATATTTCTTTCTTACTATAC
N. forrestii		P	45	95685	152693	ycf2	TGATATTGATGCTAGTGAGGATATTGATGCTAGTGAGGATATTGA
N. forrestii		P	45	95739	152747	ycf2	GGATATTGATGCTAGTGAGGATATTGATGCTAGTGACGATATCGA
N. forrestii		P	46	111917	136482	rrn4.5-rrn5	CACACGAAAAAACCATTGTTCAACTCTTTGACAACACGAAAAAACC
N. forrestii		P	46	111949	136514	rrn4.5-rrn5	AACACGAAAAAACCATTGTTCAACTCTTTGACAACATGAAAAAACC
N. forrestii		P	48	95660	152697	ycf2	TTAGTGATGATATTGATGCTAGTGATGATATTGATGCTAGTGAGGATA
N. forrestii		P	48	95732	152769	ycf2	CTAGTGAGGATATTGATGCTAGTGAGGATATTGATGCTAGTGACGATA
N. forrestii		P	59	95685	152697	ycf2	TGATATTGATGCTAGTGAGGATATTGATGCTAGTGAGGATATTGATGCTAGTGAGGATA
N. forrestii		P	59	95721	152733	ycf2	GGATATTGATGCTAGTGAGGATATTGATGCTAGTGAGGATATTGATGCTAGTGACGATA
N. forrestii		P	66	95660	152697	ycf2	TTAGTGATGATATTGATGCTAGTGATGATATTGATGCTAGTGAGGATATTGATGCTAGTGAGGATA
N. forrestii		P	66	95714	152751	ycf2	CTAGTGAGGATATTGATGCTAGTGAGGATATTGATGCTAGTGAGGATATTGATGCTAGTGACGATA
N. forrestii		P	77	95685	152697	ycf2	TGATATTGATGCTAGTGAGGATATTGATGCTAGTGAGGATATTGATGCTAGTGAGGATATTGATGCTAGTGAGGATA
N. forrestii		P	77	95703	152715	rpl2	GGATATTGATGCTAGTGAGGATATTGATGCTAGTGAGGATATTGATGCTAGTGAGGATATTGATGCTAGTGACGATA
N. forrestii		P	79	89516	158882	ycf2	AAGGGCATATCGGTTGAAGTAGATTCTTCTTTTTGATCAATCAAAACCCCTTCCCAAACTGTACAAGCTTCTTCCAAAG
N. forrestii		P	84	95660	152697	ycf2	TTAGTGATGATATTGATGCTAGTGATGATATTGATGCTAGTGAGGATATTGATGCTAGTGAGGATATTGATGCTAGTGAGGATA
N. forrestii		P	84	95696	152733	ycf2	CTAGTGAGGATATTGATGCTAGTGAGGATATTGATGCTAGTGAGGATATTGATGCTAGTGAGGATATTGATGCTAGTGACGATA
N. forrestii		P	102	95660	152697	ycf2	TTAGTGATGATATTGATGCTAGTGATGATATTGATGCTAGTGAGGATATTGATGCTAGTGAGGATATTGATGCTAGTGAGGATATTGATGCTAGTGAGGATA
N. forrestii		P	102	95678	152715	ycf2	CTAGTGATGATATTGATGCTAGTGAGGATATTGATGCTAGTGAGGATATTGATGCTAGTGAGGATATTGATGCTAGTGAGGATATTGATGCTAGTGACGATA
N. forrestii		P	140	115159	132931	trnN(GUU)-ndhF	CAAAAGTCCCTCGATGGTCATACAAACTTATTACCGAGTTGGAATTCCTGTCGGGCGCAGCTCACGAAGGCCTACCATTGGATTATCAGATACGTTCAAGAAAAAGGGATAAAGTAATAATTTATAGGCCTACTAAACGTA
N. forrestii		P	162	88870	159445	rps19	TGGATAGCAATGGTATGGCCGATCATTGTGGGTATAATGGTAGATGCCCGAGACCAAGTTATTATTATTTCTTTTTCTGCTTTTGTGTTAAGCTTATCAATTTTTCTTAATAAACGATTTGCTACAAAAGGATTTTTTTTTAGTGAACGTGTCACAGCTTAC
N. forrestii		P	450	89060	158967	rps19-rp12	GTAAAGACGAAGGAAATAAATTCTATTTTCTCTCCTATTTATCTACGGCGACGAAGAATCAAATTATCACTATATTTATTCTTTTTTCTACTTCTTCTCCCAAGTGCAGGATAACCCCAAGGGGTTGTGGGTTTTTTTCTCCCAATTGGGGCCCTCCCTTCACCACCCCCATGTGGATGGTCTACAGGGTTCATAACTACTCCTCTTACTACAGGACGCTTACCTAGCCAACGCTTAGATCCGGCTCTACCCAAACTTTTCTGGTTCACCCCAACATTCCCCACTTGTCCGACCGTTGCTGAGCAGTTTTTGGATATCAAACGGACCTCCCCAGAAGGTAATTTTAATGTGGCCGATTTCCCCTCTTTTGCAATCAGTTTCGCTACAGCACCCGCTGCT…
N. forrestii	Tandem	tandem	22	9911	9960	trnQ(UUG)-psbK	AAATCTTTATAGAATAGATTAG
N. forrestii		T	10	12496	12540	trnG(GCC)-trnR(UCU)	ATATACTCTA
N. forrestii		T	23	12495	12538	trnG(GCC)-trnR(UCU)	TATATACTCTAATATACTCTATA
N. forrestii		T	13	12472	12533	trnG(GCC)-trnR(UCU)	ATATACTCTTTCT
N. forrestii		T	81	23545	23708	rpoC2-rpoC1	TTCATGGCGGTTCCGTCTATCACTTTATTGTGAAAGACCAGATTGGCCCGTTCTGCCATAAGTACCTCCATATTCCGCTGA
N. forrestii		T	15	25716	25747	rpoc1	ATTATTATAAATAAA
N. forrestii		T	21	32895	32946	petN-psbM	TTCCATATATTATCTTGATAT
N. forrestii		T	27	33013	33066	petN-psbM	CTTTATACAATACACTAACACTAATAG
N. forrestii		T	27	34666	34721	trnE(UUC)-trnT(GGU)	ATTCGCTATTGTATATATTGTAGATAC
N. forrestii		T	18	36108	36143	trnT(GGU)-psbD	TTTTCATATTGTATTAAA
N. forrestii		T	27	39622	39675	trnS(UGA)-psbZ	GGTCGATCTATCTATCCTATATACTAG
N. forrestii		T	40	50857	50939	trnT(UGU)-trnL(UAA)	ATACTCATACTTACCATAGAATATAACGATTAATCTATCG
N. forrestii		T	153	54951	55253	ndhC-trnV(UAC)	TATTATTAATTATGTAAGATAATTTCTATAAATTTTCATCTCAAGATTTATAATAGATTGGTGTTGGTATCTTCCTTTTCTTAGAATCCAGGCCGAGGAGTTTCTATTGATTGAATAGTGAAAGTGAATACAGAAAGAGAATACTACCCTATT
N. forrestii		T	14	66376	66402	cemA-petA	TTATTCCAGTAAAA
N. forrestii		T	25	67954	68004	petA-psbJ	ATCAGAATAATATATAATAATATAA
N. forrestii		T	161	68150	68461	petA-psbJ	GAAATATATAATATGTCGTCTAGGAAATCGAGTGATTTCGTCTTTCTTCTAACTTTGAAAGTATCGATTTAAACGAAATCTAATTATTAAGAACTCAACGGGACCTCCCCCCTCAAAGCATACAAAGAAGGGAATCCCGTTCAGTTCTTACAAATACAGAT
N. forrestii		T	21	72655	72695	rps18	TAAATCCAAGCGACCTTTTCT
N. forrestii		T	15	78940	78977	psbT	TAAAGTTCCAACTAA
N. forrestii		T	22	80197	80240	petB	ATAAAGAAAAGCTTTCGGATTT
N. forrestii		T	21	93208	93275	ycf2	TTTTTGTCCAAGTCACTTCTT
N. forrestii		T	15	94383	94426	ycf2	CCTATTGCCGATACA
N. forrestii		T	9	94997	95021	ycf2	ATCTCATCG
N. forrestii		T	18	95661	95780	ycf2	TAGTGATGATATTGATGC
N. forrestii		T	23	103715	103761	rps12-trnV(GAC)	TAGTATTAGTTAGTGATCCCGGCTA
N. forrestii		T	32	111897	111995	rrn4.5-rrn5	CATTGTTCAACTCTTTGACACACACGAAAAAA
N. forrestii		T	17	115303	115336	trnN(GUU)-ndhF	AGTAATTAATAAAAAGA
N. forrestii		T	9	130574	130604	ycf1	TTTTATCCA
N. forrestii		T	32	136483	136581	rrn5-rrn4.5	TGGTTTTTTCATGTTGTCAAAGAGTTGAACAA
N. forrestii		T	23	144717	144763	trnV(GAC)-rps12	AGCCGGGATCACTAACTAATACT
N. forrestii		T	18	152698	152817	ycf2	ATATCGTCACTAGCATCA
N. forrestii		T	9	153457	153481	ycf2	ATGAGATCG
